# Supplementary material for: Efficient test for nonlinear dependence of two continuous variables
Source: BMC Bioinformatics. 2015 Aug 19;16:260. doi: 10.1186/s12859-015-0697-7 (PMC4539721; doi:10.1186/s12859-015-0697-7)
Supplement: Additional file 1: — The power comparison of simulation study across Gaussian noise levels (mean = 0, variance = 1/9, 1/4, 4 and 9). (XLSX 11 kb) [file 12859_2015_697_MOESM1_ESM.xlsx]

## Sheet: Sheet1
Power compariation across noise levels (Gaussian noise, mean=0, variance=9)
N=50, x~U(-1,1)	pearson	spearman	kendall	hoeffd	distance	mic	canova2	canova4	canova8	canova12
y=0+N(0,9)	0.042	0.053	0.054	0.063	0.046	0.048	0.049	0.045	0.04	0.04
y=x+N(0,9)	0.212	0.202	0.205	0.216	0.187	0.084	0.085	0.103	0.135	0.149
y=0.5*(x+1)2+N(0,9)	0.213	0.199	0.2	0.215	0.194	0.087	0.088	0.11	0.144	0.164
y=sin(Pi*x)+N(0,9)	0.205	0.194	0.2	0.223	0.225	0.102	0.096	0.135	0.167	0.169
y=sin(2*Pi*x)+N(0,9)	0.076	0.072	0.074	0.093	0.07	0.064	0.092	0.112	0.093	0.061
y=sin(3*Pi*x)+N(0,9)	0.072	0.082	0.08	0.086	0.071	0.047	0.1	0.091	0.058	0.049
y=cos(Pi*x)+N(0,9)	0.04	0.049	0.045	0.096	0.077	0.063	0.101	0.136	0.144	0.122
y=cos(2*Pi*x)+N(0,9)	0.054	0.06	0.06	0.074	0.058	0.069	0.091	0.116	0.1	0.061
y=cos(3*Pi*x)+N(0,9)	0.04	0.053	0.054	0.063	0.051	0.065	0.093	0.085	0.043	0.034
The bold means the first place result of all methods compared.
Power compariation across noise levels (Gaussian noise, mean=0, variance=4)
N=50, x~U(-1,1)	pearson	spearman	kendall	hoeffd	distance	mic	canova2	canova4	canova8	canova12
y=0+N(0,4)	0.048	0.05	0.051	0.059	0.044	0.05	0.05	0.045	0.053	0.051
y=x+N(0,4)	0.575	0.537	0.522	0.478	0.483	0.161	0.156	0.28	0.378	0.413
y=0.5*(x+1)2+N(0,4)	0.565	0.538	0.519	0.488	0.505	0.178	0.164	0.294	0.396	0.437
y=sin(Pi*x)+N(0,4)	0.519	0.485	0.474	0.548	0.551	0.25	0.214	0.384	0.5	0.495
y=sin(2*Pi*x)+N(0,4)	0.165	0.157	0.157	0.16	0.153	0.131	0.22	0.335	0.304	0.144
y=sin(3*Pi*x)+N(0,4)	0.083	0.079	0.081	0.089	0.072	0.105	0.182	0.242	0.1	0.052
y=cos(Pi*x)+N(0,4)	0.055	0.081	0.087	0.209	0.16	0.153	0.227	0.395	0.494	0.457
y=cos(2*Pi*x)+N(0,4)	0.049	0.051	0.051	0.074	0.065	0.106	0.214	0.345	0.258	0.095
y=cos(3*Pi*x)+N(0,4)	0.057	0.062	0.059	0.076	0.055	0.089	0.202	0.232	0.081	0.041
The bold means the first place result of all methods compared.
Power compariation across noise levels (Gaussian noise, mean=0, variance=1/4)
N=50, x~U(-1,1)	pearson	spearman	kendall	hoeffd	distance	mic	canova2	canova4	canova8	canova12
y=0+N(0,1/4)	0.046	0.043	0.046	0.064	0.048	0.042	0.04	0.043	0.051	0.044
y=x+N(0,1/4)	1	1	1	1	1	0.997	0.998	1	1	1
y=0.5*(x+1)2+N(0,1/4)	1	1	1	1	1	0.993	1	1	1	1
y=sin(Pi*x)+N(0,1/4)	1	1	1	1	1	1	1	1	1	1
y=sin(2*Pi*x)+N(0,1/4)	0.638	0.627	0.611	0.866	0.849	0.997	1	1	1	0.768
y=sin(3*Pi*x)+N(0,1/4)	0.296	0.317	0.311	0.411	0.346	0.955	1	1	0.645	0.06
y=cos(Pi*x)+N(0,1/4)	0.071	0.115	0.131	1	1	1	1	1	1	1
y=cos(2*Pi*x)+N(0,1/4)	0.051	0.053	0.061	0.38	0.215	0.997	1	1	1	0.373
y=cos(3*Pi*x)+N(0,1/4)	0.052	0.068	0.069	0.162	0.109	0.935	1	1	0.396	0.028
The bold means the first place result of all methods compared.
Power compariation across noise levels (Gaussian noise, mean=0, variance=1/9)
N=50, x~U(-1,1)	pearson	spearman	kendall	hoeffd	distance	mic	canova2	canova4	canova8	canova12
y=0+N(0,1/9)	0.054	0.053	0.054	0.065	0.056	0.046	0.051	0.05	0.057	0.051
y=x+N(0,1/9)	1	1	1	1	1	1	1	1	1	1
y=0.5*(x+1)2+N(0,1/9)	1	1	1	1	1	0.999	1	1	1	1
y=sin(Pi*x)+N(0,1/9)	1	1	1	1	1	1	1	1	1	1
y=sin(2*Pi*x)+N(0,1/9)	0.718	0.697	0.693	0.983	0.966	1	1	1	1	0.902
y=sin(3*Pi*x)+N(0,1/9)	0.343	0.347	0.333	0.557	0.432	1	1	1	0.8	0.071
y=cos(Pi*x)+N(0,1/9)	0.088	0.124	0.153	1	1	1	1	1	1	1
y=cos(2*Pi*x)+N(0,1/9)	0.043	0.057	0.062	0.753	0.33	1	1	1	1	0.523
y=cos(3*Pi*x)+N(0,1/9)	0.055	0.06	0.068	0.225	0.104	0.999	1	1	0.543	0.029
The bold means the first place result of all methods compared.
