# Supplementary material for: Efficient test for nonlinear dependence of two continuous variables
Source: BMC Bioinformatics. 2015 Aug 19;16:260. doi: 10.1186/s12859-015-0697-7 (PMC4539721; doi:10.1186/s12859-015-0697-7)
Supplement: Additional file 2: — The significant (associated with kidney cancer) genes only detected by other methods (not including CANOVA). (XLSX 56 kb) [file 12859_2015_697_MOESM2_ESM.xlsx]

## Sheet: Distance
Significant genes detected only by Distance and corresponding p-value of all methods in kidney cancer data (α = 0.05/20531)
Distance_gene	Distance	Canova	Hoeffd	Kendall	Pearson	Spearman	MIC
ACSM2A_123876	2e-06	0.00012249	0.429004	0.0821135	0.000225231	0.0821102	0.196728
ACSM2B_348158	2e-06	0.0192834	0.45153	0.0572779	8.24086e-05	0.0572139	0.190423
ADAR_103	2e-06	0.114642	0.0367407	4.45617e-06	0.00034309	3.76464e-06	0.195557
AGPAT3_56894	2e-06	0.0565233	0.277586	8.27787e-05	8.51723e-06	7.59205e-05	0.162044
ALDH3A1_218	2e-06	0.0555127	0.0475751	9.68461e-06	0.000927786	8.3855e-06	0.208188
AMIGO1_57463	2e-06	0.0631493	0.0236874	1.37047e-05	0.118705	1.19898e-05	0.216391
ANKRD20B_729171	2e-06	0.164231	0.0629691	2.92583e-06	0.0024267	2.43697e-06	0.186871
ASB12_142689	2e-06	0.0678761	0.0822922	1.01938e-05	0.00138731	8.84013e-06	0.170855
ASPRV1_151516	2e-06	0.167048	0.0586564	7.28238e-06	1.73015e-05	6.25026e-06	0.182547
ATF2_1386	2e-06	0.0531079	0.0421834	3.60842e-05	0.000185663	3.24242e-05	0.188223
ATMIN_23300	2e-06	0.0573474	0.0378698	3.64567e-06	0.00213033	3.05937e-06	0.175488
ATP10A_57194	2e-06	0.0569335	0.148217	2.67407e-05	3.27498e-05	2.38383e-05	0.156615
ATP2A2_488	2e-06	0.341644	0.100155	0.000131714	0.00103893	0.000122072	0.184702
ATP6V1B2_526	2e-06	0.00066986	0.559653	0.0349941	2.68821e-05	0.0348842	0.204216
AVL9_23080	2e-06	0.122489	0.0262178	3.03021e-06	0.0225467	2.52695e-06	0.189996
BAT4_7918	2e-06	0.101913	0.0475167	3.0622e-06	1.19457e-05	2.55455e-06	0.173092
BCL7B_9275	2e-06	0.0687172	0.0397697	6.33863e-06	0.000206629	5.41647e-06	0.191232
BTBD6_90135	2e-06	0.0230105	0.0434255	0.000461276	0.000238684	0.000438229	0.212983
C12orf26_84190	2e-06	0.00909552	0.0494149	4.11601e-06	0.000375273	3.46813e-06	0.200682
C12orf73_728568	2e-06	0.125955	0.131748	0.0019444	0.000488166	0.00188889	0.182652
C14orf118_55668	2e-06	0.100827	0.0663551	9.21801e-05	0.174731	8.47534e-05	0.186533
C14orf28_122525	2e-06	0.0640819	0.0599659	5.60749e-06	4.00356e-05	4.77294e-06	0.182496
C15orf38_348110	2e-06	0.0393019	0.0174308	1.74465e-05	0.210492	1.537e-05	0.211083
C16orf79_283870	2e-06	0.0613604	0.0502907	9.8801e-06	0.000160489	8.55995e-06	0.187319
C17orf69_147081	2e-06	0.0678761	0.0858802	0.000110125	2.91131e-05	0.000101661	0.197418
C19orf61_56006	2e-06	0.0681545	0.0192963	4.80664e-06	4.86778e-05	4.07084e-06	0.211501
C1orf174_339448	2e-06	0.0668039	0.0672955	2.42262e-05	0.000199409	2.15389e-05	0.167869
C2orf55_343990	2e-06	0.0228168	0.0457701	0.000404958	6.77813e-05	0.000383826	0.21814
C2orf67_151050	2e-06	0.0587967	0.0730994	0.00122429	0.00241275	0.00118167	0.213311
C3orf14_57415	2e-06	0.0326335	0.01519	5.14803e-06	0.0917591	4.36975e-06	0.223666
C6orf70_55780	2e-06	0.0503277	0.0254176	1.01805e-05	6.71404e-05	8.82821e-06	0.189081
C7orf43_55262	2e-06	0.0914998	0.0660189	4.78808e-05	4.39915e-05	4.33364e-05	0.174848
C8orf47_203111	2e-06	0.0555127	0.0387343	0.000142074	2.35504e-05	0.00013189	0.223131
C9orf156_51531	2e-06	0.20675	0.0433714	8.50099e-06	0.0058521	7.33134e-06	0.183546
CARD6_84674	2e-06	0.0519125	0.452442	0.000307627	9.59508e-06	0.000290086	0.186787
CCNT1_904	2e-06	0.0585875	0.0444616	0.000308481	0.00208375	0.000290907	0.219424
CCT8_10694	2e-06	0.0673326	0.0523692	1.47286e-05	6.36664e-05	1.29126e-05	0.188145
CDK13_8621	2e-06	0.158799	0.0650117	4.06647e-06	4.22711e-05	3.42501e-06	0.167247
CEACAM19_56971	2e-06	0.050721	0.0548299	3.10804e-05	0.000316258	2.78187e-05	0.189047
CELF1_10658	2e-06	0.0899278	0.0590799	1.21341e-05	0.000456699	1.05777e-05	0.188723
CEP120_153241	2e-06	0.0780014	0.0317991	6.49101e-06	0.000105503	5.55088e-06	0.196312
CNOT1_23019	2e-06	0.195757	0.0824785	1.15476e-05	6.29892e-05	1.00516e-05	0.172132
COLEC11_78989	2e-06	0.0013823	0.103134	0.000932434	0.00190517	0.000896284	0.196182
CRAMP1L_57585	2e-06	0.0624713	0.0348821	3.2725e-06	7.69213e-06	2.73619e-06	0.186302
CSNK2A1P_283106	2e-06	0.0602749	0.0439546	3.78171e-05	0.00380952	3.40227e-05	0.201203
CTBP2_1488	2e-06	0.0306718	0.0405719	0.000151882	0.00248893	0.000141197	0.218072
DAGLA_747	2e-06	0.0809715	0.272373	5.79215e-05	6.28133e-06	5.26718e-05	0.172033
DCPS_28960	2e-06	0.0444188	0.258917	0.000331488	0.0739273	0.000313029	0.199815
DDX51_317781	2e-06	0.0587967	0.0627348	4.82318e-06	1.83984e-05	4.08531e-06	0.173986
DHX40_79665	2e-06	0.0575522	0.0342741	1.73337e-05	0.00252827	1.52677e-05	0.188388
DNAJB2_3300	2e-06	0.0483559	0.0241442	4.45617e-06	0.0927657	3.76464e-06	0.194086
DNALI1_7802	2e-06	0.0181056	0.0414359	6.06344e-05	0.230849	5.52004e-05	0.209324
DNASE1L2_1775	2e-06	0.0499302	0.0668872	0.000166079	0.00148447	0.000154687	0.192903
DOM3Z_1797	2e-06	0.0369506	0.0341204	5.04561e-05	3.48546e-05	4.5727e-05	0.212696
DPH2_1802	2e-06	0.0676021	0.0408922	6.58233e-05	0.04543	6.00433e-05	0.221407
EEF1A1P9_441032	2e-06	0.0467806	0.0255542	4.38001e-06	0.000148338	3.69819e-06	0.188132
EIF1AY_9086	2e-06	0.0655327	0.181775	0.000683537	8.28716e-05	0.000653776	0.178334
EIF3I_8668	2e-06	0.0452039	0.0296665	3.18232e-06	3.07003e-05	2.65826e-06	0.201101
EML1_2009	2e-06	0.185504	0.0799219	6.50289e-05	0.000172341	5.93014e-05	0.18916
EPHA7_2045	2e-06	3.93e-06	0.02567	1.17013e-05	0.00177634	1.01894e-05	0.216175
ERCC4_2072	2e-06	0.0668039	0.0548539	9.65238e-06	0.000747426	8.35675e-06	0.152236
ERLIN1_10613	2e-06	0.0850347	0.0561614	5.45635e-06	0.000557675	4.6402e-06	0.167365
EZR_7430	2e-06	0.0220331	0.0337928	0.00017443	0.000124502	0.000162633	0.214272
FAM122C_159091	2e-06	0.070191	0.0898583	4.82516e-05	0.000215404	4.36804e-05	0.183575
FAM168A_23201	2e-06	0.105358	0.0332896	4.14457e-06	4.6463e-05	3.493e-06	0.197601
FAM71F2_346653	2e-06	0.0907035	0.0972079	4.62024e-05	0.000138313	4.17798e-05	0.179137
FBXO15_201456	2e-06	0.0543084	0.0338901	5.36388e-06	0.00999466	4.55904e-06	0.201593
FBXO38_81545	2e-06	0.158799	0.0920419	8.76214e-05	0.000200333	8.0468e-05	0.173039
FICD_11153	2e-06	0.0459917	0.019199	4.77372e-06	0.0575461	4.04205e-06	0.223015
FIGF_2277	2e-06	0.0569335	0.13071	1.38856e-05	0.00656427	1.21527e-05	0.167784
FRS2_10818	2e-06	0.0754256	0.0362565	5.76263e-06	0.00492062	4.9093e-06	0.207007
GALE_2582	2e-06	0.0780014	0.0789153	9.0952e-05	8.11461e-05	8.35986e-05	0.175869
GFOD2_81577	2e-06	0.0622497	0.0373367	1.09519e-05	0.000165211	9.51802e-06	0.200488
GGT7_2686	2e-06	0.0208552	0.0220677	4.59648e-06	0.00408121	3.88715e-06	0.198017
GRB2_2885	2e-06	0.0228168	0.176801	0.307202	0.0306085	0.307595	0.217866
GTF2H3_2967	2e-06	0.0622497	0.062035	0.00014353	0.00114731	0.000133271	0.18283
GTF3C3_9330	2e-06	0.278592	0.0648419	8.64462e-06	0.00579615	7.45905e-06	0.175146
GTF3C6_112495	2e-06	0.0650429	0.0593419	0.000206463	9.9713e-05	0.000193168	0.220018
GYPA_2993	2e-06	0.014776	0.167248	0.000163874	0.00224802	0.00015259	0.180832
H2AFY_9555	2e-06	0.0598492	0.0889119	3.06422e-05	1.8042e-05	2.74162e-05	0.188744
HAAO_23498	2e-06	0.00770781	0.0758717	1.992e-05	0.000121118	1.76147e-05	0.196605
HEATR2_54919	2e-06	0.131511	0.065211	1.05595e-05	3.33671e-05	9.16693e-06	0.189921
HEPHL1_341208	2e-06	0.00856665	0.594347	0.0108783	0.000110698	0.0107632	0.187786
HIST1H2AE_3012	2e-06	0.0169296	0.0288332	7.13632e-06	7.73943e-05	6.12101e-06	0.20749
HS2ST1_9653	2e-06	0.0330265	0.0313873	5.54936e-05	0.00252184	5.0411e-05	0.211717
HS3ST1_9957	2e-06	0.0949184	0.100778	1.7963e-05	0.000422866	1.58381e-05	0.160874
HSPA13_6782	2e-06	0.0596377	0.0379957	8.22054e-06	0.000694661	7.08214e-06	0.213272
IGF1R_3480	2e-06	0.141843	0.0736823	2.68258e-05	0.00127626	2.39162e-05	0.184952
IKBKB_3551	2e-06	0.0609236	0.0662375	7.05723e-05	0.000270932	6.44826e-05	0.201054
IPMK_253430	2e-06	0.0531079	0.0329082	8.6064e-05	6.19529e-05	7.90049e-05	0.211938
ITGA6_3655	2e-06	0.0436255	0.0470309	0.000571645	0.00205426	0.000545117	0.210285
JKAMP_51528	2e-06	0.0602749	0.033329	9.18113e-06	0.00323937	7.93663e-06	0.190042
KIAA0467_23334	2e-06	0.0738732	0.0597285	8.96881e-06	5.95629e-05	7.74754e-06	0.182985
KIAA0649_9858	2e-06	0.0547097	0.0472114	4.03145e-06	9.07773e-06	3.39453e-06	0.17949
KIAA1377_57562	2e-06	0.0452039	0.0232346	1.3526e-05	0.019282	1.18289e-05	0.202966
KIAA1671_85379	2e-06	0.0809715	0.0784096	0.000375142	0.000765778	0.000355069	0.193119
KLHL23_151230	2e-06	0.0799356	0.0615331	4.16521e-05	3.91608e-05	3.7566e-05	0.208867
KLHL32_114792	2e-06	0.0594263	0.0261374	3.31851e-06	0.000626126	2.77598e-06	0.197953
LGALS3BP_3959	2e-06	0.0600634	0.064337	0.000122423	4.89295e-05	0.00011328	0.208254
LOC100130557_100130557	2e-06	0.119223	0.120996	0.000956694	4.97196e-05	0.00091997	0.181509
LOC100270804_100270804	2e-06	0.0529083	0.0477881	1.87349e-05	7.91154e-06	1.65382e-05	0.182494
LOC338799_338799	2e-06	0.050721	0.0599472	0.000596481	1.55277e-05	0.000569212	0.211914
LOC728875_728875	2e-06	0.0784667	0.0566394	7.76396e-06	1.83047e-05	6.67693e-06	0.186538
LRRC37A2_474170	2e-06	0.00017211	0.0401882	3.70956e-06	1.68216e-05	3.11481e-06	0.191739
LRRC48_83450	2e-06	0.0361643	0.0417402	0.000304231	0.000305905	0.000286824	0.206951
LRRC70_100130733	2e-06	0.0539075	0.0432787	5.72178e-05	1.58212e-05	5.20163e-05	0.2123
LUZP1_7798	2e-06	0.0579631	0.0367019	4.59648e-06	0.000359804	3.88715e-06	0.20904
MAFG_4097	2e-06	0.122489	0.0842403	4.85642e-06	1.17115e-05	4.11439e-06	0.180155
MAGOH_4116	2e-06	0.0695857	0.047022	8.08365e-06	1.33862e-05	6.96059e-06	0.194458
MAP2K2_5605	2e-06	0.0877184	0.0521246	5.27291e-06	0.000122358	4.47923e-06	0.202379
MASP2_10747	2e-06	0.0511172	0.04888	5.89921e-05	0.109799	5.36694e-05	0.198288
METT11D1_64745	2e-06	0.0375376	0.0667644	0.00132342	0.000202507	0.0012788	0.222185
MOV10_4343	2e-06	0.0412624	0.0139342	6.46903e-06	7.41498e-05	5.53148e-06	0.223176
MTAP_4507	2e-06	0.0850347	0.0733505	3.37843e-05	0.00420969	3.03054e-05	0.182593
MXRA8_54587	2e-06	0.0622497	0.0301262	4.36492e-06	0.000127529	3.68504e-06	0.218382
N4BP2_55728	2e-06	0.0721171	0.0418461	1.22547e-05	0.000866027	1.0686e-05	0.173973
NCRNA00085_147650	2e-06	0.0310632	0.0632938	0.00582443	0.000325129	0.00573048	0.22371
NCRNA00185_55410	2e-06	0.0517135	0.182655	0.000182214	0.0286426	0.000170044	0.196397
NDOR1_27158	2e-06	0.050721	0.021688	3.73541e-06	0.0684673	3.13725e-06	0.206552
NMRAL1_57407	2e-06	0.0837979	0.103065	0.000205876	0.000163696	0.000192609	0.179925
NPAS1_4861	2e-06	0.135477	0.0383719	4.16611e-06	0.00034926	3.51176e-06	0.189035
PABPN1_8106	2e-06	0.0440218	0.0328558	1.61375e-05	2.84614e-05	1.41851e-05	0.218206
PAN3_255967	2e-06	0.0607065	0.0585124	6.96947e-06	2.17498e-05	5.97346e-06	0.210346
PARP2_10038	2e-06	0.0519125	0.0531941	3.8173e-05	0.100505	3.43513e-05	0.214714
PCSK4_54760	2e-06	0.0473707	0.0445333	3.21262e-05	1.97622e-05	2.878e-05	0.207415
PCSK5_5125	2e-06	0.116123	0.0895225	7.16467e-05	0.00010868	6.54879e-05	0.186632
PDE8A_5151	2e-06	0.0487506	0.102788	5.70398e-06	1.00106e-05	4.85773e-06	0.195869
PEG10_23089	2e-06	0.0602749	0.0217783	7.94895e-06	0.129055	6.84103e-06	0.211893
PEX10_5192	2e-06	0.0596377	0.0657539	3.54123e-05	0.000262619	3.18049e-05	0.170743
PGM1_5236	2e-06	0.0607065	0.0690215	2.59036e-05	4.54161e-05	2.30722e-05	0.18887
PGPEP1_54858	2e-06	0.0391081	0.601703	0.0140777	2.76527e-06	0.0139565	0.200036
PHF1_5252	2e-06	0.0754256	0.0614575	3.20252e-05	0.000105685	2.86871e-05	0.192929
PHOSPHO2_493911	2e-06	0.0721171	0.0627816	5.48178e-05	0.0136844	4.97821e-05	0.181459
PIAS4_51588	2e-06	0.0914998	0.0758729	5.52199e-06	9.00901e-05	4.69783e-06	0.183282
PIGP_51227	2e-06	0.103026	0.049449	6.92249e-06	3.15739e-05	5.93192e-06	0.182203
PLEKHA8_84725	2e-06	0.0940277	0.113747	4.58068e-06	6.12166e-05	3.87335e-06	0.17072
PLEKHG1_57480	2e-06	0.0247739	0.0731257	8.47861e-05	0.000104991	7.78049e-05	0.193096
PNMA6A_84968	2e-06	0.0907035	0.0715918	2.23639e-05	2.43637e-05	1.98395e-05	0.179078
POLR2J2_246721	2e-06	0.0497347	0.125833	3.20251e-05	9.67282e-06	2.86869e-05	0.182572
POMGNT1_55624	2e-06	0.0513138	0.0413385	4.18777e-06	6.83227e-05	3.53062e-06	0.19337
PPAP2B_8613	2e-06	0.0515132	0.0577752	0.000117149	7.44612e-05	0.000108295	0.203094
PRPSAP2_5636	2e-06	0.0721171	0.0567731	5.40069e-06	0.00232766	4.59134e-06	0.164439
PSMD7_5713	2e-06	0.0731547	0.0413494	6.57965e-06	2.10894e-05	5.6291e-06	0.218601
PTGFRN_5738	2e-06	0.0573474	0.0338237	4.11601e-06	1.59171e-05	3.46813e-06	0.196326
PURB_5814	2e-06	0.0638459	0.0316099	3.2725e-06	6.46082e-05	2.73619e-06	0.188566
R3HCC1_203069	2e-06	0.0298878	0.0230484	1.36598e-05	0.000118101	1.19493e-05	0.222768
RAB13_5872	2e-06	0.0837979	0.0632707	1.64023e-05	3.83675e-05	1.44245e-05	0.179532
RAB30_27314	2e-06	0.0535084	0.0455227	3.24406e-06	0.00022876	2.7116e-06	0.204013
RAD23B_5887	2e-06	0.0446145	0.0174111	4.24604e-06	0.00743079	3.58139e-06	0.210777
RAMP3_10268	2e-06	0.0717819	0.0504533	7.51897e-05	8.09324e-05	6.8805e-05	0.210901
RAPGEF6_51735	2e-06	0.0448095	0.0881648	0.00504292	0.00289435	0.00495434	0.21612
RBM15_64783	2e-06	0.521535	0.0733716	5.80206e-06	1.3595e-05	4.94397e-06	0.169022
RCCD1_91433	2e-06	0.0687172	0.0609843	0.000149265	0.00017573	0.000138712	0.204839
RERE_473	2e-06	0.113204	0.0682516	1.21341e-05	0.000535922	1.05777e-05	0.212667
RFX5_5993	2e-06	0.0228168	0.0400042	0.00020764	0.307687	0.000194292	0.214285
RPL26L1_51121	2e-06	0.0469772	0.0478576	6.02354e-06	5.53322e-05	5.13886e-06	0.171614
RQCD1_9125	2e-06	0.0581708	0.0226882	6.69208e-06	0.00020197	5.72836e-06	0.206476
RYR1_6261	2e-06	0.0359679	0.507246	0.0402107	0.00148748	0.0401099	0.185127
SAMD10_140700	2e-06	0.0543084	0.0963297	0.000580843	0.000311339	0.000554039	0.205541
SAP18_10284	2e-06	0.0596377	0.031169	4.94051e-06	0.00353524	4.18798e-06	0.191979
SBF2_81846	2e-06	0.141843	0.0569712	3.0622e-06	2.35258e-05	2.55455e-06	0.172777
SFMBT2_57713	2e-06	0.0676021	0.096893	0.00243203	0.000235682	0.00236943	0.211939
SFRS15_57466	2e-06	0.0891701	0.0835501	5.6459e-06	3.84781e-05	4.80669e-06	0.186776
SGK494_124923	2e-06	0.0181056	0.416207	0.00970291	0.000240667	0.00959119	0.203184
SKIV2L_6499	2e-06	0.329348	0.0881451	5.20317e-05	0.000229245	4.71911e-05	0.206035
SLC25A27_9481	2e-06	0.0263494	0.0485029	0.000671822	0.000384366	0.000642387	0.213339
SLC26A9_115019	2e-06	0.0257582	0.152031	2.39186e-05	0.000886178	2.1258e-05	0.16384
SLC35A5_55032	2e-06	0.038322	0.027871	4.26073e-06	0.000416741	3.59419e-06	0.201194
SLC38A10_124565	2e-06	0.0678761	0.0712581	1.84343e-05	4.75527e-05	1.62655e-05	0.199861
SLC6A13_6540	2e-06	0.00229976	0.0590818	4.17332e-06	4.94006e-06	3.51804e-06	0.213227
SLU7_10569	2e-06	0.031455	0.0134141	4.21681e-06	2.04463e-05	3.55592e-06	0.220491
SNED1_25992	2e-06	0.0497347	0.0689238	1.68893e-05	3.78381e-05	1.48653e-05	0.178124
SNX24_28966	2e-06	0.0575522	0.0411837	0.000354141	0.477448	0.000334835	0.208942
SRA1_10011	2e-06	0.00033225	0.0881115	0.00021061	8.84459e-05	0.000197128	0.203569
SRFBP1_153443	2e-06	0.1242	0.0456133	5.09538e-06	0.00051432	4.32361e-06	0.19159
SRPR_6734	2e-06	0.0452039	0.0442725	0.000199531	0.00108213	0.000186553	0.203516
STXBP2_6813	2e-06	0.0746336	0.0612901	9.05462e-05	0.000219994	8.32169e-05	0.204052
TAF10_6881	2e-06	0.0531079	0.065526	0.000461276	0.000178041	0.000438229	0.20674
TCF12_6938	2e-06	0.0459917	0.0170744	4.21681e-06	0.0893241	3.55592e-06	0.212951
TCP1_6950	2e-06	0.0527086	0.0308963	4.98386e-05	0.0092751	4.51536e-05	0.222058
TESK2_10420	2e-06	0.070191	0.0371187	5.6459e-06	0.000300504	4.80669e-06	0.188557
TLR4_7099	2e-06	0.0837979	0.0370051	3.31851e-06	2.48685e-05	2.77598e-06	0.183999
TMEM200C_645369	2e-06	0.0263494	0.182069	0.000565572	8.29442e-06	0.000539227	0.189811
TMEM30A_55754	2e-06	0.109115	0.0615226	4.41032e-06	0.000460436	3.72464e-06	0.188937
TMEM57_55219	2e-06	0.111802	0.0648042	2.99853e-06	3.22005e-05	2.49963e-06	0.176013
TRIM26_7726	2e-06	0.0704988	0.045879	3.08371e-06	0.000473639	2.57312e-06	0.1752
TSSK4_283629	2e-06	0.013996	0.0829916	0.000447152	1.73267e-05	0.000424576	0.198737
TTC21B_79809	2e-06	0.0704988	0.0480625	0.000223211	0.000153464	0.000209167	0.217338
TTC23_64927	2e-06	0.0940277	0.0240981	3.03021e-06	0.00025052	2.52695e-06	0.207915
TTTY14_83869	2e-06	0.0690043	0.118219	7.35681e-06	0.00221189	6.31616e-06	0.157129
TUBGCP3_10426	2e-06	0.0684327	0.0376478	1.10247e-05	0.00100839	9.58322e-06	0.185517
UBE2E2_7325	2e-06	0.0043098	0.0916954	0.000471344	0.000512583	0.000447966	0.215587
UBN2_254048	2e-06	0.0650429	0.0479273	6.53519e-06	1.5809e-05	5.58986e-06	0.193909
USP35_57558	2e-06	0.0567272	0.047321	0.000269885	0.000111657	0.000253856	0.218059
UTY_7404	2e-06	0.0563201	0.120416	0.000340717	7.90279e-06	0.00032191	0.192157
VARS_7407	2e-06	0.0728026	0.0634726	6.14773e-06	0.000122008	5.24823e-06	0.1748
VIPAR_63894	2e-06	0.0398899	0.0330092	2.70827e-05	0.00306505	2.41515e-05	0.201779
XKR9_389668	2e-06	0.203008	0.0713566	3.95539e-06	2.62122e-05	3.32837e-06	0.167005
YES1_7525	2e-06	0.14408	0.0792936	3.11295e-05	0.00334362	2.78638e-05	0.179122
ZBTB46_140685	2e-06	0.0563201	0.0311105	8.13814e-06	1.27766e-05	7.00896e-06	0.209774
ZBTB8OS_339487	2e-06	0.135477	0.0438824	6.87581e-06	2.15377e-05	5.89067e-06	0.191857
ZFP161_7541	2e-06	9.69e-06	0.0901392	1.49713e-05	0.00025843	1.31315e-05	0.194056
ZKSCAN4_387032	2e-06	0.0438231	0.0240981	3.40052e-06	1.71005e-05	2.84694e-06	0.198135
ZNF302_55900	2e-06	0.0624713	0.0369145	3.38278e-06	0.000260537	2.83159e-06	0.192218
ZNF391_346157	2e-06	0.0590073	0.024215	7.63435e-06	0.00316407	6.56203e-06	0.193226
ZNF462_58499	2e-06	0.0809715	0.0529479	1.03168e-05	2.52278e-05	8.94998e-06	0.197456
ZNF507_22847	2e-06	0.0724574	0.106391	2.0973e-05	3.82234e-05	1.85725e-05	0.170224
ZNF814_730051	2e-06	0.122489	0.0949655	6.46903e-06	8.7676e-05	5.53148e-06	0.188236
Note: the genes reported in pubmed was shown in bold italics.

## Sheet: Mic
Significant genes detected only by MIC and corresponding MIC-value of all methods in kidney cancer data (if mic>0.22378,then p-value<2.435342e-06)
MIC_gene	MIC	Canova	Distance	Hoeffd	Kendall	Pearson	Spearman
?_90288	0.233185	0.0547097	7.99998e-06	0.132353	0.137477	0.0103034	0.137606
ABCB7_22	0.234191	0.0467806	7.99998e-06	0.141723	0.0148867	0.00952343	0.0147644
ABCB9_23457	0.2679	0.00787402	3.99999e-06	0.0161177	0.000150568	0.911511	0.000139949
ACAD9_28976	0.225039	0.0400857	0.000389999	0.5565	0.875345	0.7953	0.875498
ADCY2_108	0.228239	0.0455975	3.99999e-06	0.0163189	1.37495e-05	0.000176064	1.20301e-05
ALPK3_57538	0.265975	9.595e-05	5.99999e-06	0.0572768	0.686966	0.0137468	0.687315
APPL2_55198	0.235229	0.0107464	3.99999e-06	0.0412862	0.00315195	0.186562	0.00308052
ART5_116969	0.243691	0.022423	0.000501999	0.0176309	0.00014791	0.147649	0.000137426
ATIC_471	0.233906	0.0247739	1.4e-05	0.0632311	0.00644177	0.821429	0.00634411
ATL1_51062	0.228146	0.0343997	5.99999e-06	0.0708604	0.00400613	0.168412	0.00392608
C14orf166_51637	0.225486	0.0698847	6.99999e-05	0.335894	0.036321	0.0095247	0.0362133
C9orf125_84302	0.237944	3.475e-05	1.4e-05	0.173186	0.00352311	0.00536936	0.00344773
C9orf50_375759	0.224122	0.0381248	3.99999e-06	0.0859581	0.00470131	0.00172155	0.00461535
C9orf64_84267	0.234231	0.0440218	9.99998e-06	0.176307	0.449901	0.392359	0.450358
CCDC158_339965	0.225436	0.0583782	0.000725999	0.101654	0.00464067	0.165908	0.00455518
CELF5_60680	0.251815	0.00199644	0.000108	0.0897506	0.165906	0.00439204	0.166096
CHURC1_91612	0.238424	0.0967714	2.4e-05	0.180706	0.0111938	0.123967	0.0110779
CIT_11113	0.238856	0.0234008	5.99999e-06	0.0994477	0.0478274	0.00059349	0.0477421
CLGN_1047	0.266448	3.475e-05	0.000154	0.0521603	0.849327	0.00787548	0.84951
CXorf30_645090	0.224244	0.0251688	0.000309999	0.108699	0.209069	0.00579116	0.209338
DBC1_1620	0.226618	0.0334159	0.001602	0.0314937	0.000178482	0.14847	0.00016649
DCAF12L1_139170	0.268061	0.00963798	3.99999e-06	0.00891872	3.86647e-05	0.338267	3.48052e-05
DDX43_55510	0.241917	0.0208552	0.000238	0.0395227	9.54376e-05	0.0189935	8.78183e-05
EFEMP1_2202	0.236206	0.01419	2.59999e-05	0.0253878	0.000537626	0.893503	0.000512136
EFS_10278	0.264011	0.0092775	1.2e-05	0.0174668	6.86766e-05	0.778609	6.27098e-05
EIF2S1_1965	0.234224	0.0613604	1.2e-05	0.141699	0.021093	0.0465893	0.0209685
EIF3L_51386	0.22807	0.0563201	3.39999e-05	0.163288	0.0250369	0.85454	0.0249145
ELOVL4_6785	0.228995	0.0008977	0.00014	0.152327	0.0185462	0.818586	0.0184216
EPHA10_284656	0.24409	0.0177132	0.001226	0.0539195	0.0278183	0.0218095	0.0276985
EPHA6_285220	0.224276	0.0130278	3.99999e-06	0.0333904	0.000417572	2.7517e-06	0.000396002
F8_2157	0.227395	0.0515132	1.4e-05	0.0178543	1.20542e-05	0.00282345	1.05061e-05
FAM160B2_64760	0.233515	0.034596	3.99999e-06	0.0381865	1.25407e-05	4.80828e-05	1.09429e-05
FAM175A_84142	0.247	0.0369506	1.4e-05	0.0994815	0.252854	0.485153	0.253188
FAM196B_100131897	0.234025	0.011688	5.99999e-06	0.0914384	0.0792407	0.000247575	0.0792303
FBXO27_126433	0.258316	0.00482134	3.99999e-06	0.0382659	0.182395	0.105456	0.182616
GALNT9_50614	0.229831	0.0436255	3.39999e-05	0.127053	0.419856	0.00272468	0.420309
GFPT2_9945	0.257982	0.0235966	0.000331999	0.0667401	0.103734	0.0417026	0.103784
GIPC2_54810	0.23964	8.17e-06	3.99999e-06	0.355326	0.0318853	5.10789e-05	0.0317706
GOLT1A_127845	0.229269	0.0235966	9.99998e-06	0.012269	8.4159e-06	0.757951	7.25571e-06
HERC5_51191	0.226105	0.0531079	3.99999e-06	0.052044	0.000899426	0.131064	0.00086407
HRASLS_57110	0.277883	4.261e-05	4.39999e-05	0.0363838	0.106155	0.0298145	0.106211
INTU_27152	0.236823	0.0349872	7.99998e-06	0.132948	0.0124232	0.00164802	0.0123047
IRS2_8660	0.236549	0.0169296	0.000138	0.113972	0.291291	0.00956532	0.291669
KCNAB2_8514	0.225294	0.00821854	0.000148	0.34709	0.0561568	0.428498	0.0560901
KIAA0247_9766	0.237075	0.0844066	2.4e-05	0.2751	0.0136058	0.0285237	0.0134852
KIAA1324L_222223	0.251664	3.841e-05	3.99999e-06	0.0129212	0.000362008	0.963349	0.000342413
LEPREL2_10536	0.235466	0.0463839	0.000653999	0.0291792	6.04499e-05	0.367519	5.50283e-05
LIPC_3990	0.250359	0.00383668	5.79999e-05	0.0547982	0.0692188	0.029985	0.0691835
LOC339535_339535	0.255431	0.01419	3.99999e-06	0.0896359	0.938624	0.150166	0.9387
LOC644172_644172	0.257416	0.00160735	0.000208	0.0145658	0.000305925	0.32646	0.000288451
LOC729234_729234	0.224183	0.0475692	2e-05	0.0286432	1.7963e-05	0.628885	1.58381e-05
MAGED4_728239	0.266992	0.0235966	0.001572	0.0279653	0.000227327	0.215232	0.000213102
MFSD1_64747	0.225395	0.0412624	5.59999e-05	0.263386	0.901496	0.223698	0.901618
MLYCD_23417	0.229258	0.0473707	3.99999e-06	0.0674715	0.000418401	0.000101247	0.000396803
MRPS27_23107	0.251551	0.0228168	5.99999e-06	0.0811429	0.0422844	0.597659	0.0421877
MT3_4504	0.256221	0.00031773	1.6e-05	0.00748923	1.01617e-05	0.000780812	8.81138e-06
NCAM1_4684	0.246226	0.0107464	0.001178	0.0375381	0.00366382	0.0197615	0.00358703
NKD2_85409	0.231528	0.0239876	3.99999e-06	0.038947	0.00101214	0.000384278	0.000974128
NOG_9241	0.268562	0.00012884	3.99999e-05	0.0163985	0.00149115	0.0264301	0.00144334
NOVA1_4857	0.230862	0.0302799	7.99998e-06	0.115418	0.100266	0.029338	0.100308
OLR1_4973	0.223976	0.00020905	5.39999e-05	0.203953	1.71101e-05	7.22684e-05	1.50652e-05
OOEP_441161	0.224016	8.6e-06	0.000623999	0.0169831	3.18053e-06	0.0264338	2.65671e-06
OPCML_4978	0.234159	0.0103693	0.000198	0.0517786	0.0111938	0.0343609	0.0110779
PCDHB11_56125	0.230048	0.0521111	0.000287999	0.152206	0.137667	0.0471442	0.137797
PCDHB3_56132	0.237895	0.0138032	6.79999e-05	0.0436943	0.00427922	0.117226	0.00419674
PCDHGA1_56114	0.226575	0.053709	3.99999e-06	0.0178308	3.30691e-06	0.00415031	2.76595e-06
PCDHGA9_56107	0.227618	0.0214444	0.000431999	0.178397	0.129288	0.0230478	0.129399
PCDHGB1_56104	0.235426	0.0503277	0.000222	0.159806	0.107926	0.0158078	0.107986
PDE10A_10846	0.226437	0.0633786	0.000889998	0.284431	0.0306986	0.232558	0.0305823
PFDN6_10471	0.226639	0.0711334	2e-05	0.265785	0.0743251	0.000961772	0.0743024
POT1_25913	0.225904	0.0531079	3.99999e-06	0.063694	0.000470075	0.0018386	0.000446738
PPP1R14C_81706	0.255285	0.000935	3.99999e-06	0.0521618	0.323853	0.113995	0.32426
PSMG3_84262	0.231891	0.0196771	3.99999e-06	0.0500338	0.000372072	0.000187567	0.00035211
RCAN2_10231	0.255662	0.00594929	1.2e-05	0.0289119	0.00175511	0.609438	0.00170266
ROR2_4920	0.290534	3.14e-05	5.99999e-06	0.00509159	0.000129047	0.214544	0.000119548
RUNDC3A_10900	0.249233	0.00160735	0.000571999	0.012618	7.67913e-05	0.210289	7.03054e-05
S100A1_6271	0.235427	0.0559151	9.19998e-05	0.212686	0.633295	0.0027301	0.633686
SERBP1_26135	0.22469	0.0467806	3.99999e-06	0.0581851	0.00038766	0.021517	0.000367138
SHISA9_729993	0.247849	0.034596	9.99998e-06	0.114765	0.016858	0.000404113	0.0167341
SKAP2_8935	0.239462	0.0326335	1.2e-05	0.167261	0.117384	0.126055	0.117467
SLC35F3_148641	0.257841	0.0130278	1.4e-05	0.0758492	0.0620519	0.0014411	0.0619992
SLC5A6_8884	0.228901	0.0681545	0.000791998	0.489749	0.0710003	0.721525	0.0709694
SP5_389058	0.235985	0.0503277	0.001258	0.0306784	0.000686317	0.0778668	0.000656479
SPON1_10418	0.254944	0.00017211	9.19998e-05	0.0695536	0.151116	0.029545	0.151275
SST_6750	0.24679	0.0134149	0.018604	0.140828	0.909432	0.145614	0.909543
ST8SIA6_338596	0.263349	0.00160735	0.000361999	0.0100637	6.77082e-05	0.048698	6.18045e-05
STEAP3_55240	0.237394	0.00361343	2.4e-05	0.0638913	0.0908256	0.00288886	0.090844
STXBP1_6812	0.253831	0.00017211	3.99999e-06	0.0666323	0.520482	0.00548367	0.52093
SULT4A1_25830	0.23085	0.0194781	0.00014	0.123757	0.637925	0.00568808	0.638312
SYT9_143425	0.23597	0.0235966	1.8e-05	0.157118	0.646157	0.0573088	0.646539
TEX2_55852	0.256196	9.69e-06	3.99999e-06	0.0146346	1.30031e-05	0.101059	1.13584e-05
TFG_10342	0.236603	0.0467806	3.99999e-06	0.0782678	0.0241644	0.00501308	0.0240414
TMEM138_51524	0.228847	0.0543084	2e-05	0.341034	0.0230566	0.00187287	0.0229329
TMEM90B_79953	0.229863	0.0471732	1.4e-05	0.0326775	2.35394e-05	0.278838	2.09118e-05
TRIM41_90933	0.227904	0.0577565	1.2e-05	0.211956	0.389039	0.0543287	0.389484
TRO_7216	0.254233	0.00051776	3.99999e-06	0.0415844	0.0258405	0.670569	0.0257188
TTC22_55001	0.224253	0.0771041	5.99999e-06	0.0634484	0.000123867	0.0564232	0.000114645
WDR66_144406	0.22417	0.0263494	3.99999e-06	0.0639435	0.00221	0.407338	0.00215049
WWTR1_25937	0.259217	0.0408716	3.99999e-06	0.0843785	0.015861	0.00971684	0.0157379
XDH_7498	0.225169	0.0183028	0.0284959	0.0664615	0.0038789	0.339768	0.00380003
YBX2_51087	0.223897	0.0687172	3.79999e-05	0.127393	0.012099	0.00208093	0.0119811
YKT6_10652	0.232337	0.0259565	3.79999e-05	0.106329	0.0491388	0.414296	0.0490564
ZNF114_163071	0.227066	0.0214444	0.00569399	0.182481	0.707459	0.219857	0.70779
ZNF208_7757	0.244714	0.0111199	4.79999e-05	0.0221891	0.000184197	0.448799	0.000171933
ZNF323_64288	0.226143	0.0444188	1.2e-05	0.0760841	0.0134696	0.00610813	0.0133493
ZNF397OS_100101467	0.224288	0.0400857	5.99999e-06	0.221287	0.936336	0.191046	0.936415
ZNF655_79027	0.226329	0.016141	3.99999e-06	0.122432	0.397815	0.0215279	0.398263
Note: the genes reported in pubmed was shown in bold italics.

## Sheet: Pearson
Significant genes detected only by Pearson and corresponding p-value of all methods in kidney cancer data (α = 0.05/20531)
Pearson_gene	Pearson	Canova	Distance	Hoeffd	Kendall	Spearman	Mic
C15orf34_80072	2.061e-07	2.061e-07	7.99998e-06	0.513351	0.000362008	0.000342413	0.176551
C20orf117_140710	3.42339e-08	3.42339e-08	2.2e-05	0.373202	0.000103193	9.5123e-05	0.173759
CCDC149_91050	2.5246e-07	2.5246e-07	1.4e-05	0.490677	0.000237854	0.000223173	0.175424
EGR2_1959	7.46139e-07	7.46139e-07	3.19999e-05	0.306305	9.16324e-05	8.42383e-05	0.151786
GPR89B_51463	2.21033e-06	2.21033e-06	1.4e-05	0.202992	2.32396e-05	2.06382e-05	0.170031
H3F3C_440093	8.73059e-10	8.73059e-10	3.99999e-06	1	0.0604585	0.0604019	0.184836
HDAC1_3065	1.20207e-07	1.20207e-07	3.99999e-06	0.411553	0.000108833	0.000100442	0.152546
ISYNA1_51477	6.3643e-07	6.3643e-07	5.99999e-06	0.32482	8.00919e-05	7.33997e-05	0.158558
NUDT3_11165	7.31161e-07	7.31161e-07	7.99998e-06	0.251249	3.16241e-05	2.83184e-05	0.17873
NUP210L_91181	1.66959e-06	1.66959e-06	5.99999e-06	0.198221	0.000186031	0.000173681	0.191277
RNF144B_255488	1.01457e-06	1.01457e-06	5.99999e-06	0.521232	0.00120591	0.00116368	0.178557
RNF148_378925	2.11827e-07	2.11827e-07	5.99999e-06	0.135282	7.01318e-06	6.0121e-06	0.165523
SASH1_23328	1.31015e-07	1.31015e-07	5.99999e-06	0.170417	8.19299e-06	7.05767e-06	0.16952
SERP2_387923	2.95919e-07	2.95919e-07	1.2e-05	0.338713	8.6064e-05	7.90049e-05	0.196258
ST7OT2_93654	2.2354e-07	2.2354e-07	3.99999e-06	1	0.0190701	0.0189455	0.135504
TMTC2_160335	1.33563e-06	1.33563e-06	3.99999e-06	0.117184	7.25784e-06	6.22854e-06	0.200134
Note: the genes reported in pubmed was shown in bold italics.

## Sheet: Spearman
Significant genes detected only by Spearman and corresponding p-value of all methods in kidney cancer data (α = 0.05/20531)
Spearman_gene	Spearman	Canova	Distance	Hoeffd	Kendall	Pearson	Mic
ADAM7_8756	2.07472e-06	0.0590073	0.136676	0.453601	2.50439e-06	0.661995	0.140003
BLVRB_645	2.40187e-06	0.199332	7.99998e-06	0.0606119	2.88508e-06	8.49987e-05	0.170041
C10orf129_142827	2.12358e-06	0.0754256	0.00559999	0.426831	2.56135e-06	0.610409	0.135695
C5orf49_134121	2.14175e-06	0.273423	7.99998e-06	0.0552326	2.58253e-06	0.000389831	0.159018
C9orf71_169693	2.37568e-06	0.226738	3.59999e-05	0.0870654	2.85466e-06	0.111395	0.160825
COMT_1312	2.08392e-06	0.0837979	7.99998e-06	0.103547	2.51512e-06	5.54737e-06	0.174185
CREB3_10488	2.16137e-06	0.156191	3.99999e-06	0.0551296	2.60538e-06	0.000116308	0.19923
DLEU7_220107	2.35616e-06	0.380638	2.4e-05	0.0893373	2.83199e-06	0.00106707	0.146966
DUSP22_56940	2.07632e-06	0.172902	5.99999e-06	0.0786672	2.50626e-06	2.96985e-05	0.173381
EFR3B_22979	2.09154e-06	0.049145	3.99999e-06	0.108493	2.52401e-06	0.0454726	0.180444
EIF3K_27335	2.13006e-06	0.0631493	1.2e-05	0.0460786	2.56891e-06	0.38383	0.185682
FAM76A_199870	2.13006e-06	0.0704988	3.99999e-06	0.0341356	2.56891e-06	0.00634992	0.174552
FCAR_2204	2.2441e-06	0.070812	0.001608	0.0749238	2.7017e-06	0.0253693	0.15732
FRAT1_10023	2.38449e-06	0.122489	5.99999e-06	0.0726802	2.8649e-06	0.0198454	0.185712
GNPDA2_132789	2.30358e-06	0.0997735	9.99998e-06	0.071515	2.77088e-06	0.00405707	0.159048
GSTO1_9446	2.20915e-06	0.00011148	3.99999e-06	0.0363509	2.66103e-06	0.00691367	0.190892
HADHA_3030	2.21721e-06	0.00839264	5.99999e-06	0.0352848	2.67041e-06	0.00439535	0.19777
INSM1_3642	2.05179e-06	0.070812	0.11967	0.184348	2.47764e-06	0.719798	0.131741
KLHDC2_23588	2.32461e-06	0.0766726	3.99999e-06	0.0421742	2.79533e-06	0.00522823	0.182837
LOC284632_284632	2.15632e-06	0.103026	0.000112	0.600811	2.59951e-06	0.0196598	0.0697645
LPAR2_9170	2.33308e-06	0.0585875	2e-05	0.0960811	2.80517e-06	7.35507e-05	0.18437
LYZL4_131375	2.34856e-06	0.0870219	0.000295999	1	2.82316e-06	5.15011e-05	0.037966
MAGEA10_4109	2.33541e-06	0.0949184	0.123644	0.569556	2.80788e-06	0.701624	0.0718041
MGC14436_84983	2.25365e-06	0.0310632	0.000547999	0.0269769	2.71281e-06	0.941635	0.199497
NMBR_4829	2.14725e-06	0.203008	5.99999e-06	0.0634609	2.58894e-06	0.00321885	0.177436
NPFFR1_64106	2.15249e-06	0.0877184	0.000128	0.272304	2.59504e-06	0.00228167	0.138096
PSME1_5720	2.34157e-06	0.268336	5.99999e-06	0.0707838	2.81504e-06	0.000121413	0.16433
PTF1A_256297	2.34827e-06	0.0923197	9.99998e-06	0.48739	2.82282e-06	8.70633e-05	0.0851372
REL_5966	2.41937e-06	0.248923	9.99998e-06	0.0536521	2.90539e-06	0.00231941	0.179594
RNF40_9810	2.37154e-06	0.146378	3.99999e-06	0.0577759	2.84985e-06	6.2548e-05	0.157705
ROM1_6094	2.0165e-06	0.105358	7.99998e-06	0.0456577	2.43645e-06	0.00130065	0.175673
RPL19P12_100129424	2.14566e-06	0.0949184	9.99998e-06	0.0651596	2.58708e-06	0.000928105	0.172112
RPL39_6170	2.06875e-06	0.133468	1.8e-05	0.0554738	2.49743e-06	0.0188395	0.152323
SERPINE3_647174	2.10789e-06	0.0877184	7.99998e-06	0.105835	2.54307e-06	2.16993e-05	0.149275
SLC35B3_51000	2.21721e-06	0.169932	1.4e-05	0.0972042	2.67041e-06	1.22624e-05	0.16621
SNRPB2_6629	2.19311e-06	0.114642	7.99998e-06	0.106795	2.64235e-06	1.33356e-05	0.15887
SNTB2_6645	2.11457e-06	0.139665	7.99998e-06	0.0621881	2.55086e-06	0.000431288	0.169636
SRP14_6727	2.23342e-06	0.081511	9.99998e-06	0.0824292	2.68927e-06	0.000766512	0.190886
TMEM65_157378	2.38449e-06	0.100827	1.4e-05	0.060572	2.8649e-06	0.0402894	0.179211
TNFRSF17_608	2.23264e-06	0.137548	0.00871998	0.0847707	2.68836e-06	0.0655752	0.149073
TP63_8626	2.33308e-06	0.0714548	9.99998e-06	0.0748538	2.80517e-06	3.29269e-05	0.175901
UPK3A_7380	2.07586e-06	0.050721	0.00512599	0.0702409	2.50571e-06	0.984585	0.173356
VCP_7415	2.14566e-06	0.0438231	3.99999e-06	0.0210913	2.58708e-06	0.00117701	0.214899
WDR12_55759	2.23342e-06	0.0721171	5.99999e-06	0.0539512	2.68927e-06	0.00108179	0.177359
Note: the genes reported in pubmed was shown in bold italics.

## Sheet: Hoeffd
None

## Sheet: Kendall
None
